# Supplementary material for: Lineage Reconstruction of In Vitro Identified Antigen-Specific Autoreactive B Cells from Adaptive Immune Receptor Repertoires
Source: Int J Mol Sci. 2022 Dec 23;24(1):225. doi: 10.3390/ijms24010225 (PMC9820449; doi:10.3390/ijms24010225)
Supplement: Supplementary file 1 [file ijms-24-00225-s001.zip › Supplementary Table S1.xlsx]

## Sheet: Table S1
Supplementary Table S1: Information on pRD patients
Subject	Subject in cited paper	Gender	Age	Affected gene	Situation	Mutations	RAG activities
P1	P1	male	5 months	RAG1	compound heterozygous	1: C328Y, 2: P619L	1: 16%, 2: 40%
P2	P12	female	12 years	RAG2	homozygous	G35A	22.1%
P3	P14	female	33 years	RAG2	homozygous	F62L	19.6%
