# Supplementary material for: Lineage Reconstruction of In Vitro Identified Antigen-Specific Autoreactive B Cells from Adaptive Immune Receptor Repertoires
Source: Int J Mol Sci. 2022 Dec 23;24(1):225. doi: 10.3390/ijms24010225 (PMC9820449; doi:10.3390/ijms24010225)
Supplement: Supplementary file 1 [file ijms-24-00225-s001.zip › Supplementary Table S2.xlsx]

## Sheet: Table S2
Supplementary Table S2: IgH repertoire characteristics
Subject	Compartment	Total IgH	Productive IgH	Productive %	Collapsed IgH	Hamming threshold *	Clonotypes
P1	mature naïve	457613	426027	93.0977	13360	0.105425	5174
	memory	316366	301670	95.3547	7719	0.127781	1383
P2	mature naïve	329131	316411	96.1353	8276	0.0839597	5340
	atypical naïve	649925	625294	96.2102	16217	0.0983571	9325
	memory	315758	302596	95.8316	7043	0.143469	2817
P3	mature naïve	323395	198128	61.265	7755	0.12712	350
	atypical naïve	906164	871583	96.1838	35074	0.0996491	22594
	memory	382693	364823	95.3305	9038	0.117171	5265
C1	mature naïve	360767	339331	94.0582	8946	0.0885235	4717
	atypical naïve	827128	785729	94.9948	31089	0.114654	18848
	memory	291411	276132	94.7569	6298	0.140999	2767
C2	mature naïve	235725	221191	93.8343	6218	0.0770206	4757
	atypical naïve	782932	732393	93.5449	15181	0.108501	5826
	memory	340847	323440	94.893	8146	0.156088	3000
C3	mature naïve	406525	376789	92.6853	17362	0.061115	14307
	atypical naïve	586888	546482	93.1152	13957	0.119715	4286
	memory	324734	304924	93.8996	10832	0.12771	6633
SLE	naïve	144109	140055	97.1869	4699	0.0799865	3566
	plasmablasts	137833	135431	98.2573	4078	0.164627	3100
	plasmacells	142229	139776	98.2753	4936	0.0907546	3802
	memory	138363	134732	97.3757	2802	0.186606	1666
* Hamming distances were normalized by sequence length.
